# Supplementary material for: Remote Sensing and Ecological Variables Related to Influenza A Prevalence and Subtype Diversity in Wild Birds in the Lluta Wetland of Northern Chile
Source: Viruses. 2023 May 25;15(6):1241. doi: 10.3390/v15061241 (PMC10303387; doi:10.3390/v15061241)
Supplement: Supplementary file 1 [file viruses-15-01241-s001.zip]

Archive with 1 entries (1 files):
- viruses-2406292-supplementary.pdf
